# Supplementary material for: Integrative Analysis of Transcriptomics and Metabolomics Reveals the Effects of Western-Style Diets on Spleen Function
Source: Biology (Basel). 2025 Aug 27;14(9):1136. doi: 10.3390/biology14091136 (PMC12467297; doi:10.3390/biology14091136)
Supplement: Supplementary file 1 [file biology-14-01136-s001.zip › Table S1.xlsx]

## Sheet: Sheet1
Table S1.Nutrient components of HFD and CHFD provided to experimental mice
Nutrient components	Percentage (%)	Percentage (%)
	High fat diet	Standard chow diet
Corn	52.7	67.3
casein	5.6	5.2
soybean meal	18	17
beer yeast	6.5	6.1
fish meal	1.4	1.4
salt	0.5	0.5
premix	1	1
lard oil	11.3	0.7
soybean oil	0	0.8
cholesterol	1.5	0
white sugar	1.5	0
	Nutrient composition:14.1% crude fat and 21.2% crude protein	Nutrient composition:5.0% crude fat and 21.4% crude protein
