# Supplementary material for: Integrative Analysis of Transcriptomics and Metabolomics Reveals the Effects of Western-Style Diets on Spleen Function
Source: Biology (Basel). 2025 Aug 27;14(9):1136. doi: 10.3390/biology14091136 (PMC12467297; doi:10.3390/biology14091136)
Supplement: Supplementary file 1 [file biology-14-01136-s001.zip › Table S2.xlsx]

## Sheet: Table S2
Table S2. Primers for real-time fluorescent quantitative PCR.
Gene	Sequence (5'->3')	Annealing temperature ℃	Product length(bp)	GenBank No
GYPA	F:CACACATTGGAGGAATGCCG	60	177	NM_010369.3
	R:TGTCACCACCCTCAGGAGAT
PNPLA1	F:TACTGAGCCAAGGCAGACAG	60	284	NM_001034885.3
	R:GCACTCTGAGGTATTTCTCCATCT
EPB42	F:GCGGCATCATGAGAGAGGAA	60	274	NM_013513.3
	R:CTTGATGCTCAGAGCTTGCC
APOL11B	F:CAGGAAGATTCCTTGCCTGCAC	60	153	NM_001143686.1
	R:CTGTTATTAAATCTTCCGTGGCGT
MOAP1	F:CTCCAGAGGCGGTTGTCTG	60	116	NM_001142937.2
	R:TCCGGGAGCCTTTGCG
NDUFS5	F:TCGGTACAAAACGATGAGGCG	60	156	NM_001030274.1
	R:GGAAAACAGAGCATGACAGCG
WNT5A	F:CTCCGGCCCAGAAGCC	60	108	NM_001256224.2
	R:AGAAAAACGTGGCCAAAGCC
SOD1	F:GTCGGCTTCTCGTCTTGCTC	60	154	NM_011434.2
	R:CTGGTTCACCGCTTGCCTTC
CKB	F:AGGACCTCTTCGACCCCATT	60	243	NM_021273.4
	R:CATCTAGGCTGGACAGAGCTTC
β-actin	F:GTCCCTGACCCTCCCAAAAG	60	266	NM_007393.5
	R:GCTGCCTCAACACCTCAACCC
