# Supplementary material for: Integrative Analysis of Transcriptomics and Metabolomics Reveals the Effects of Western-Style Diets on Spleen Function
Source: Biology (Basel). 2025 Aug 27;14(9):1136. doi: 10.3390/biology14091136 (PMC12467297; doi:10.3390/biology14091136)
Supplement: Supplementary file 1 [file biology-14-01136-s001.zip › Table S3.xlsx]

## Sheet: Table S3
Table S3. Sequencing basic data for spleen transcriptomics.
Terms	Total reads	Total mapped	Raw reads	Raw bases	Clean reads	Clean bases	Q30(%)
CHFD_1	42514954	41472016(97.55%)	42766316	6457713716	42514954	6338255340	95.78
CHFD_2	41789418	40850225(97.75%)	42017666	6344667566	41789418	6235286325	95.7
CHFD_3	52522264	51360638(97.79%)	52827492	7976951292	52522264	7809204686	95.78
CHFD_4	43211924	42250925(97.78%)	43477268	6565067468	43211924	6435793811	95.78
HFD_1	43121400	42342263(98.19%)	43365616	6548208016	43121400	6416421553	95.84
HFD_2	44396792	43510232(98.0%)	44636530	6740116030	44396792	6635239477	95.78
HFD_3	40304424	39527965(98.07%)	40540204	6121570804	40304424	5992197262	95.79
HFD_4	42468354	41574135(97.89%)	42697606	6447338506	42468354	6334445025	95.42
The values represent the reads and proportions that were compared to those in the house mouse reference genome (GRCm39).
