# Supplementary material for: Integrative Analysis of Transcriptomics and Metabolomics Reveals the Effects of Western-Style Diets on Spleen Function
Source: Biology (Basel). 2025 Aug 27;14(9):1136. doi: 10.3390/biology14091136 (PMC12467297; doi:10.3390/biology14091136)
Supplement: Supplementary file 1 [file biology-14-01136-s001.zip › Table S4.xlsx]

## Sheet: Table S4
Table S4. SDMs identified from the comparison group for HFD vs. CHFD
Metabolite	CHFD_P1	CHFD_P2	CHFD_P3	CHFD_P4	HFD_P1	HFD_P2	HFD_P3	HFD_P4	P_value	VIP	Regulate
Oxysophocarpine	0.940523	0.00529366	0.0053061	0.00542894	5.35904	0.00493758	4.64533	4.44144	0.03469	3.8245	up
Rifamycins	3.54741	3.5308	1.24673	1.24092	5.92726	3.50682	5.49435	5.35871	0.01992	3.53	up
Sinapyl Alcohol	2.64648	2.63826	2.36869	2.71504	5.05925	3.78163	4.69759	4.59309	0.0004487	3.2741	up
Simmondsin	2.68554	2.67457	3.69275	3.06454	5.52107	3.66714	5.12218	5.01939	0.008491	2.974	up
Lyciumoside Ii	3.48833	3.86097	1.87151	3.89035	5.60541	4.11818	4.96624	5.02333	0.02701	2.7205	up
7-Ketodeoxycholic Acid	3.90503	3.65359	3.97523	3.26092	5.999	4.11307	5.61046	5.47632	0.011	2.7866	up
4-Hydroxy-3-Methoxyphenylglycol Sulfate	3.5489	3.19038	3.48603	3.53554	5.56286	3.82294	5.18576	5.13499	0.008782	2.7028	up
3-Dehydrocholic Acid	3.25547	3.24449	3.42698	3.25551	5.16017	3.81695	4.76115	4.63856	0.003891	2.586	up
(8-Hydroxy-3-Methyl-1-Oxo-3,4-Dihydroisochromen-5-Yl) Hydrogen Sulfate	3.23833	2.98909	3.14214	3.11988	5.03225	3.04562	4.65768	4.51543	0.0351	2.2705	up
Contignasterol	4.88246	3.78864	3.99183	3.35949	6.02059	4.65232	5.63137	5.53741	0.01503	2.6394	up
Indole Carboxylic Acid Sulfate	3.82088	3.80262	4.06267	3.89319	5.98577	3.93516	5.64375	5.58202	0.02382	2.5038	up
3-(3-Sulfooxyphenyl)Propanoic Acid	3.72028	3.70982	3.74945	3.62722	5.49151	3.80768	5.1431	5.04055	0.01919	2.3233	up
Vanillin-4-Sulfate	3.36447	3.63167	4.10311	3.49006	5.40244	3.68698	5.07037	4.92534	0.03315	2.2072	up
Diethyl Hydrogen Phosphate	4.52351	4.46709	5.55368	4.48157	6.49196	5.69527	6.24255	6.23368	0.00419	2.6845	up
Cinnamic Acid	3.39379	3.19484	3.51445	3.03182	4.74536	3.28941	4.42584	4.3854	0.03251	2.0129	up
2-Aminopropanol	3.39075	3.54776	4.13853	3.82364	5.14984	4.31247	4.82704	4.78521	0.004666	2.3013	up
Lotaustralin	4.07946	4.20418	4.14957	4.30473	5.95042	4.25264	5.5927	5.55555	0.02191	2.2887	up
Ginkgoic Acid	4.09429	3.89598	3.97124	4.13346	4.74532	5.38434	5.20064	5.17022	0.0002798	2.4805	up
Folinic Acid	3.81234	3.9386	3.52135	3.51518	5.34231	3.65367	4.9521	4.8165	0.03925	2.0621	up
3-Methylbutanoic Acid	4.27065	4.19014	4.67602	4.18456	6.06151	4.58848	5.66519	5.56684	0.01425	2.3247	up
Mandelic Acid Sulfate	3.87923	3.76763	4.28009	3.80087	5.5469	3.98248	5.15912	5.11324	0.02913	2.1198	up
Tetrahydro-2-Methyl-3-Furanol	4.45807	4.36711	5.03363	4.45315	6.23858	4.94826	5.95982	5.89861	0.01012	2.3966	up
Dimethyl 1-N,4-N-Dicyanopiperazine-1,4-Dicarboximidothioate	3.8058	3.55115	4.04048	3.98166	5.20385	4.12346	5.1316	4.89145	0.01046	2.1985	up
Hyodeoxycholic Acid	3.18563	3.1799	3.15993	3.15376	4.43545	3.20909	4.40857	3.83633	0.03238	1.887	up
Agar	3.12885	3.221	3.78884	3.54767	4.84747	3.39957	4.52697	4.36514	0.04716	1.8893	up
N,N-Bis(2-Pyridinylmethyl)-1-Benzothiophene-2-Carboxamide	3.714	3.74976	3.79493	3.83486	5.2149	3.83963	4.98861	4.81501	0.02124	2.0752	up
2-(Tert-Butyl)-1,3-Thiazolane-4-Carboxylic Acid	3.19985	3.60595	3.24591	3.50624	4.43529	3.76467	4.34605	4.14841	0.004627	2.001	up
Cinnamoylglycine	3.96475	3.95491	3.91065	3.88499	5.37116	3.92992	5.01973	4.94813	0.02874	1.984	up
5-Keto-D-Gluconate	4.58279	4.70006	4.81063	4.53334	6.29093	4.71925	5.92418	5.86188	0.02353	2.1694	up
Hyocholic Acid	4.34995	4.19605	4.90265	4.45186	6.01163	4.64606	5.61922	5.51136	0.02443	2.0927	up
Ketologanic Acid	3.77369	3.81568	3.86811	3.99347	5.2025	3.88585	4.91292	4.79423	0.0273	1.9291	up
Albaconazole	5.25506	5.24551	5.49031	5.27282	7.09997	5.48701	6.67281	6.60032	0.01657	2.3176	up
4-Hydroxybenzaldehyde	3.69584	3.67575	3.50425	3.65235	4.92485	3.61802	4.59249	4.52263	0.03264	1.8493	up
Cholic Acid	5.01988	4.77741	5.51653	4.85436	6.65855	5.1978	6.27407	6.17249	0.02617	2.1516	up
Piceatannol 4'-Galloylglucoside	4.65804	4.54746	4.23421	4.65327	6.08292	4.63335	5.52023	5.47433	0.02836	2.0082	up
Flavine Mononucleotide (Fmn)	4.60849	4.56202	4.53748	4.48125	6.03754	4.71712	5.39818	5.60905	0.01794	2.0333	up
Cotinine Glucuronide	3.71461	4.26632	4.20049	4.24947	5.30214	4.36506	5.07434	4.91317	0.01503	1.9456	up
Hex-1-Enofuranos-3-Ulose	3.70078	3.72498	3.87408	3.64311	4.86283	4.0937	4.52289	4.38669	0.004689	1.9354	up
Quinaldic Acid	3.69775	3.53364	3.47063	3.62025	4.82141	3.75205	4.3182	4.20706	0.02157	1.7896	up
N-Phenylmaleimide	4.56732	4.58086	4.13174	4.5464	6.12696	4.49974	5.38047	5.25812	0.04951	1.8915	up
Pentanamide	5.62776	5.6376	6.00606	5.61882	7.15149	5.91437	6.87549	6.83051	0.01445	2.1404	up
N-Acetylmuramyl-L-Alanine	4.45876	4.53498	4.27835	4.45696	5.2323	4.76304	5.43527	5.27686	0.002947	1.9712	up
Hippuric Acid	4.27482	4.22852	4.13116	4.15645	5.39325	4.18315	5.03621	4.99149	0.03424	1.7485	up
Madurastatin B2	3.89181	3.86238	4.39495	3.87931	4.92599	4.40913	4.71862	4.6293	0.007531	1.8164	up
1,3-Butyleneglycol Dimethacrylate	3.99553	3.97047	4.06234	3.92571	4.97871	4.21507	4.7491	4.612	0.007153	1.804	up
Cervonoyl Ethanolamide	4.5916	4.34981	4.16671	4.29205	5.32579	4.62066	5.27613	4.99185	0.008911	1.8737	up
1,2,3-Triazine, 4-Phenyl-	4.30809	4.27613	4.3112	4.24497	5.20907	4.18034	5.07151	5.18806	0.04373	1.6146	up
Indole-3-Acetamide	4.05587	4.16153	3.91472	4.22095	5.2434	4.10688	4.76343	4.628	0.0494	1.5751	up
Scolymoside	5.2394	5.31223	5.09931	5.33226	6.59163	5.30734	6.06398	6.00999	0.03198	1.8107	up
(E)-4-[4,5-Bis(Hydroxymethyl)-3-Methoxy-2-Methylphenoxy]-2-Methylbut-2-En-1-Ol	4.4304	4.32037	4.27386	4.34215	5.42712	4.29953	5.0513	4.97531	0.04545	1.5828	up
6-Hydroxy Flavin Adenine Dinucleotide	5.10933	5.06467	5.03344	4.97185	6.05624	5.23786	5.89096	5.72388	0.008842	1.837	up
Phenylbutyrylglutamine	5.23178	5.27494	5.36636	5.23583	6.1896	5.79042	6.09842	5.83866	0.0004716	1.9758	up
Tricarballylic Acid	5.39971	5.395	5.51411	5.40435	6.59841	5.40798	6.27498	6.22375	0.03386	1.7401	up
Quinoline-3-Carboxamide	3.98835	3.97239	4.44094	4.03702	4.90454	4.23981	4.7053	4.62813	0.02883	1.5017	up
Ergothioneine	4.97475	4.90022	5.00135	4.927	5.86583	5.08628	5.65404	5.56591	0.01192	1.6904	up
Quinoline	4.67265	4.67084	4.65019	4.64681	5.62346	4.63807	5.28799	5.2294	0.04021	1.5089	up
Methylgingerol	3.79238	3.9687	4.33015	4.10766	4.72055	4.49586	4.43643	4.35083	0.01723	1.4531	up
Aldosterone	3.91516	3.90417	3.9052	3.9152	4.72235	3.97048	4.43685	4.2447	0.03387	1.382	up
Ethylmorphine	4.81968	4.76536	5.17121	4.77234	5.58109	5.0811	5.72318	5.29458	0.02116	1.5811	up
Trimethylamine N-Oxide	4.5356	4.48127	4.73069	4.49467	5.2698	4.84015	5.08361	5.03978	0.00326	1.6087	up
Tyrosyl-Serine	4.64006	4.70623	4.79675	4.6976	5.49348	4.88559	5.30923	5.19795	0.008098	1.5916	up
Glycerol 3-Phosphate	5.19526	5.17057	5.15117	5.18373	6.17411	5.19443	5.72035	5.78762	0.03571	1.5309	up
6-Hydroxyindole Sulfate	4.67408	4.6323	4.86849	4.65215	5.54016	4.78596	5.2701	5.18364	0.02551	1.4829	up
3,4-Dihydroxybenzenesulfonic Acid	4.85314	4.84864	4.92619	4.8387	5.74335	4.89286	5.44706	5.40038	0.02963	1.4928	up
Nonactinic Acid	4.20986	4.10788	4.19737	4.19389	4.90081	4.23762	4.64566	4.59759	0.02345	1.3796	up
N-Hydroxy-L-Tryptophan	5.10733	5.12512	5.3644	5.12288	6.00568	5.29709	5.73168	5.68298	0.01972	1.5169	up
Lumichrome	5.6343	5.62687	5.67521	5.63221	6.52026	5.73637	6.32616	6.14786	0.01795	1.5907	up
Indoxyl Sulfate	4.98543	4.98295	5.20618	4.99589	5.86323	5.127	5.57917	5.50503	0.02551	1.4634	up
Flavin Adenine Dinucleotide (Fad)	5.7423	5.7066	5.65222	5.69592	6.63495	5.74005	6.25436	6.29068	0.02869	1.5336	up
4-Methyl-2-Phenyl-1H-Pyridazine-3,6-Dione	4.59317	4.63783	4.56641	4.60291	5.32095	4.67035	5.04476	4.9285	0.02802	1.3245	up
Gpa(18:0/20:4)	5.66193	6.07442	5.61143	5.43465	5.91979	6.40075	6.40231	5.98261	0.04315	1.4415	up
S-Butylcysteine Sulfoxide	4.63212	4.66761	4.57615	4.58821	5.19137	4.76619	5.12407	4.9382	0.007441	1.3988	up
Gpcho(20:5/20:4)	6.31877	6.0709	6.05105	5.9562	6.83444	6.44737	6.60846	6.50122	0.00498	1.6067	up
Tolmetin	4.81387	4.85571	4.89883	4.91762	5.42123	5.06482	5.23826	5.23833	0.002898	1.3862	up
3-Phosphoglycerate	5.27257	5.25409	5.36998	5.27952	5.97737	5.36474	5.7549	5.66697	0.02205	1.3484	up
Pc(22:6/0:0)	6.89225	6.7425	6.69296	6.66214	7.6859	6.74718	7.29827	7.2735	0.04488	1.4575	up
Glucose Pyruvate Lactate	4.41776	4.30154	4.33939	4.31366	4.94641	4.33526	4.66419	4.70262	0.04736	1.1523	up
Thiamine	4.99203	4.94143	5.06745	5.00554	5.6508	5.05237	5.39769	5.35716	0.02753	1.2732	up
Flavin Adenine Dinucleotide	6.4093	6.34845	6.36215	6.34013	7.13321	6.41872	6.82225	6.85307	0.02439	1.4121	up
Fapy-Adenine	4.77952	4.76466	4.79079	4.81064	5.39145	4.80614	5.14494	5.10488	0.03541	1.1881	up
Allantoin	4.78217	4.7178	4.74929	4.77565	5.33275	4.83602	5.0898	5.03163	0.02221	1.2059	up
1,9-Dimethylguanine	4.99185	5.05363	5.01311	5.0325	5.64155	5.02189	5.36648	5.39506	0.04048	1.1877	up
Taurohyocholic Acid	5.64456	5.65692	5.29016	5.4919	5.9726	5.66693	6.06816	5.83157	0.02478	1.2944	up
Gpetn(18:2/22:6)	5.96439	5.76878	5.63913	5.72511	6.41135	5.9108	6.12173	6.08335	0.02847	1.2708	up
Lpc(17:0)	5.08276	5.28669	4.88979	5.05934	5.49769	5.29918	5.34707	5.41083	0.01521	1.2073	up
5-Formamido-1-(5-Phospho-D-Ribosyl)Imidazole-4-Carboxamide(2-)	5.82299	5.8005	5.76085	5.80275	6.45186	5.81855	6.15188	6.16843	0.03578	1.2316	up
Pg(16:0/0:0)[U]	5.59964	5.54012	5.38102	5.40394	5.61983	5.84101	5.89267	5.894	0.007618	1.2845	up
Bardoxolone Methyl	5.75406	5.42909	5.3236	5.47644	5.7471	5.81272	5.85512	5.78257	0.01842	1.2025	up
Hesperetin 3'-O-Sulfate	4.97998	4.89938	4.82806	4.91135	5.29193	4.92102	5.25802	5.21372	0.02572	1.0966	up
(10Z,12Z)-Octadeca-10,12-Dienoylcarnitine	5.96205	5.95091	6.11843	5.85449	6.40924	6.21659	6.27177	6.27925	0.003211	1.2957	up
Dodecanedioic Acid	4.20279	4.24488	4.20156	4.31071	4.62311	4.29574	4.49444	4.43975	0.02164	1.0121	up
Gpcho(20:4/20:4)	6.76725	6.56894	6.67992	6.70766	7.28625	6.79944	7.05489	6.95212	0.02105	1.262	up
Epothilone D	5.47643	5.47918	5.40988	5.49831	5.92295	5.58105	5.77324	5.6761	0.01126	1.1545	up
Lpc(18:2)	5.90747	5.86301	5.85466	5.79669	6.30076	5.96538	6.11234	6.11423	0.0101	1.1454	up
Levonantradol	5.83718	5.71959	5.7082	5.60451	5.72036	6.01662	6.11866	6.01204	0.04387	1.0326	up
N1-(5-Phospho-A-D-Ribosyl)-5,6-Dimethylbenzimidazole	4.91236	4.95159	4.96411	4.95461	5.18929	5.0134	5.182	5.22774	0.005473	1.0174	up
Vicriviroc	7.54435	7.4265	7.31961	7.33471	7.63513	7.59909	7.85771	7.67984	0.00995	1.1949	up
2-Methylcitric Acid	5.0225	5.00337	5.08095	5.03456	5.30956	5.13792	5.23907	5.2284	0.002522	1.0073	up
Pe(20:2/0:0)	5.54814	5.46202	5.47853	5.40077	5.73484	5.66014	5.62923	5.68189	0.001614	1.0463	up
Inosine	7.46192	7.44986	7.4193	7.45293	7.94024	7.48295	7.71246	7.72719	0.02832	1.095	up
Pc(38:6)	7.7585	7.54168	7.5063	7.48593	7.64075	7.93936	7.95917	7.81978	0.03263	1.0948	up
Pe(38:6)	6.82073	6.82248	6.69955	6.75247	7.12401	6.91952	6.95377	6.9961	0.005778	1.0665	up
Gpser(20:4/16:0)	6.81462	6.80258	6.72164	6.65654	6.83828	7.00543	7.02463	7.01314	0.008554	1.0479	up
Pe(36:4)	7.05553	7.05175	6.92825	6.98598	7.38637	7.10378	7.22686	7.21344	0.0134	1.0458	up
Sm(D34:1)	7.44329	7.37226	7.30603	7.34117	7.43935	7.62572	7.64152	7.59118	0.008786	1.02	up
Laurocapram	7.03626	7.04366	7.01713	7.01289	6.87742	6.81148	6.78547	6.88031	0.000276	1.0321	down
Austinoneol	7.65193	7.5586	7.63301	7.48715	7.38918	7.34679	7.36027	7.40806	0.002122	1.0462	down
Farnesyl Acetone	6.58164	6.5593	6.56114	6.54588	6.38467	6.33658	6.31434	6.41178	0.0001397	1.0678	down
Dodecyl 3-[3-(7-Hydroxydodecoxy)-3-Oxopropyl]Sulfanylpropanoate	6.49476	6.47127	6.33195	6.40255	6.19535	6.13482	6.2942	6.25978	0.007054	1.0088	down
4-Methylstyrene	6.33361	6.22859	6.29791	6.18298	6.06179	6.0191	6.02549	6.08433	0.001232	1.0726	down
Docosahexaenoyl Ethanolamide	6.4822	6.47137	6.50229	6.44167	6.19746	6.06508	6.3258	6.42221	0.03039	1.0035	down
1-(7Z,10Z,13Z,16Z-Docosatetraenoyl)-Glycero-3-Phosphate	6.18889	6.29445	6.26435	6.27196	6.15235	5.91932	5.9398	6.15373	0.02073	1.0088	down
Moniliformin	6.2692	6.28423	6.22928	6.28294	5.87177	6.15089	6.03869	6.13825	0.01653	1.016	down
Jasmine Lactone	5.73972	5.72719	5.55251	5.72532	5.44587	5.5515	5.47087	5.46178	0.006861	1.0052	down
Paullinic Acid	5.38091	5.38154	5.48361	5.32213	5.21322	5.18896	5.16868	5.22645	0.00172	1.0184	down
Prostaglandin J2	5.62688	5.60717	5.47895	5.54543	5.4071	5.37844	5.24988	5.42225	0.008131	1.0019	down
N-Octyl-2-Pyrrolidone	5.44503	5.4534	5.45464	5.44323	5.27241	5.21912	5.19867	5.30632	0.0001934	1.0669	down
Pc(16:1/0:0)	6.52623	6.47653	6.46241	6.45571	6.15195	6.32052	6.19405	6.28807	0.001282	1.1431	down
Pg(34:1)	7.47384	7.43699	7.354	7.16545	7.19756	7.07724	7.01617	7.03089	0.0135	1.1447	down
Palmitoleamide	6.0802	5.99887	6.01642	5.96127	5.81004	5.73823	5.72118	5.83938	0.0007478	1.1423	down
Sm(D18:1/18:1)	6.30087	6.49158	6.43546	6.46468	6.28773	6.12127	6.11011	6.14234	0.004787	1.1534	down
Solutol Hs 15	6.39938	6.37069	6.5044	6.34146	6.14093	6.14707	6.04617	6.24959	0.003254	1.1706	down
Menthofuran	6.42891	6.31789	6.3054	6.22551	6.22129	5.81686	5.99515	6.17341	0.03826	1.0809	down
9,10-Dihome	5.67704	5.65745	5.5803	5.64457	5.46527	5.38083	5.37309	5.37295	0.0002229	1.1603	down
Gpcho(16:1/16:0)	6.0531	6.24079	6.22215	6.03794	6.06465	5.73439	5.71987	5.9761	0.04093	1.0785	down
4-Hydroxyphenyllactic Acid	4.81124	4.87605	4.73193	4.85276	4.47894	4.72599	4.62824	4.60108	0.01289	1.0007	down
Val Thr Trp	5.13746	5.16424	5.00163	5.08567	4.78425	4.97493	4.82899	4.89073	0.005929	1.0723	down
N(4)-Oleylcytosine Arabinoside	6.15112	6.17374	6.16703	6.18923	6.1347	5.74084	5.76008	5.93696	0.02379	1.131	down
Jasmolone	4.67118	4.70815	4.49249	4.60672	4.39902	4.48565	4.38745	4.36425	0.008135	1.0151	down
Pe(P-18:0/0:0)	6.0868	6.04033	6.02779	5.98216	5.74087	5.79781	5.65652	5.81263	0.0004881	1.253	down
6-Ketoprostaglandin F1Alpha	7.21808	7.1766	7.16288	7.20304	6.46331	7.04287	6.91692	6.93499	0.03478	1.2376	down
11,12-Epoxyeicosatrienoic Acid	5.48392	5.58691	5.66269	5.67748	5.23424	5.42485	5.2881	5.34797	0.003593	1.2096	down
4-[(4-Chlorophenethyl)Amino]-4-Oxobut-2-Enoic Acid	5.15181	5.18924	4.85127	5.10266	4.80837	4.79344	4.73442	4.9258	0.02407	1.0898	down
Methyl 3,4,6-Tri-O-Galloyl-Beta-D-Glucopyranoside	7.24656	7.23962	7.25584	7.25458	6.77614	7.17678	6.80199	6.75613	0.01001	1.3398	down
4-Hydroxy Nonenal Alkyne	5.5103	5.40057	5.38621	5.29813	5.31258	4.92722	5.03	5.2155	0.02939	1.1165	down
Myristoyllysophosphatidylcholine	5.96776	5.88697	5.79117	5.78382	5.33851	5.77874	5.46804	5.63324	0.02838	1.1638	down
11-Hydroxynonadecanoylcarnitine	5.59262	5.64027	5.61659	5.63068	5.61182	5.14946	5.20545	5.3396	0.02988	1.1471	down
Trans-Zeatin Riboside Monophosphate	6.5108	6.50126	6.4609	6.49877	6.05605	6.39785	6.11216	6.03604	0.006789	1.3009	down
7,11,14-Trihydroxy-15-Oxokaur-16-En-20-Yl Acetate	7.11603	7.11622	7.06745	7.11214	6.34	6.96671	6.73659	6.8206	0.02821	1.3181	down
O-Stearoylcarnitine	7.54408	7.48607	7.4778	7.43688	6.73099	7.24072	7.03931	7.28951	0.01878	1.3936	down
Sterol	5.2952	5.27125	5.34295	5.29539	4.90401	5.17697	4.8199	5.12295	0.01455	1.1972	down
Ibuprofen Metabolite A	4.43514	4.42302	4.33832	4.42038	4.07138	4.19263	4.10011	4.2653	0.0025	1.1485	down
N-Lactoylleucine	4.97675	5.00007	4.82081	4.9897	4.53078	4.70778	4.67559	4.73776	0.003888	1.2141	down
8,12-Iso-Ipf2Alpha-Vi	6.48847	6.46327	6.46518	6.49214	5.79296	6.28977	6.12379	6.1982	0.01335	1.346	down
12-Hete	7.65234	7.6362	7.68914	7.63062	6.72778	7.49154	7.27181	7.32856	0.03607	1.3962	down
2-Cyclohexylidenecyclohexanone	4.45533	4.44996	4.14758	4.39057	4.1506	4.10014	4.13646	4.03014	0.01614	1.0887	down
Benzylideneacetone	5.39818	5.25122	5.20799	5.17429	5.10286	4.7522	4.865	5.05971	0.01733	1.2169	down
Prostaglandin E2	6.51192	6.46737	6.44944	6.49517	5.63507	6.28567	6.13682	6.30067	0.04653	1.2895	down
13,14-Dihydro-15-Keto Prostaglandin E2	6.90418	6.89058	6.87868	6.87381	5.97229	6.74998	6.57553	6.574	0.04928	1.3205	down
1-Methylhistamine	5.56459	5.55948	5.708	5.50486	5.12081	5.32175	5.19455	5.33025	0.002182	1.3536	down
Guanidylic Acid (Guanosine Monophosphate)	5.45758	5.43863	5.43879	5.41819	5.01393	5.25244	4.95646	5.19378	0.00334	1.3263	down
13-Hotre	5.24505	5.24187	5.38947	5.22399	4.76533	5.06377	4.86935	5.06865	0.00746	1.3003	down
Prostaglandin A2	6.29478	6.25568	6.24411	6.28511	5.38489	6.06448	5.89902	6.08989	0.04661	1.3212	down
Isodon Shikokianus, Compound A	5.785	5.81642	5.74471	5.781	5.14674	5.5995	5.36134	5.48016	0.007612	1.3891	down
Tyr-Gly	5.6373	5.65525	5.4218	5.61082	5.11369	5.44319	5.15246	5.11254	0.007962	1.3574	down
Delta-Valerobetaine	7.37109	7.38063	7.29667	7.36278	6.70019	7.02232	6.83699	6.83957	0.0003337	1.6702	down
Bicyclo Prostaglandin E2	6.81108	6.7996	6.67954	6.77437	5.80256	6.5503	6.35983	6.49274	0.03664	1.4245	down
Peg N7	4.81889	4.78086	4.63872	4.78827	4.38175	4.32151	4.6089	4.40393	0.004503	1.2878	down
N-Acetyl-L-Methionine	5.10836	5.10433	4.7811	5.09312	4.5078	4.81476	4.62014	4.7462	0.01597	1.2858	down
6-Methylnonadecanoylcarnitine	6.57978	6.50541	6.02535	6.43454	6.09829	5.73024	5.85399	6.05435	0.02421	1.4353	down
Norethindrone	6.37088	6.34944	6.25433	6.30371	5.40908	6.11012	5.87884	6.08818	0.03469	1.406	down
3Alpha-Hydroxyoreadone	4.81104	4.79328	4.77867	4.84649	4.08019	4.58931	4.49673	4.67854	0.04063	1.2274	down
4-Octylphenol	5.14929	5.17446	5.05079	5.13552	4.34985	4.96679	4.86376	4.84919	0.03925	1.2609	down
N-Acetyl-Dl-Glutamic Acid	5.43987	5.44174	5.27831	5.44852	4.84415	5.12739	5.06557	4.99541	0.001743	1.4447	down
1,4-Ipomeadiol	5.2902	5.2724	5.1525	5.32464	4.59453	5.00723	4.86521	5.01908	0.01034	1.3842	down
2,3-Dinor Prostaglandin E1	5.31645	5.26808	5.18933	5.32355	4.52404	5.06427	4.92769	5.00529	0.02031	1.3528	down
Ecgonine	4.87589	4.86022	4.7033	4.89011	4.30888	4.58292	4.43424	4.55372	0.003136	1.3784	down
(+/-)7-Hdohe	5.2647	5.17614	5.45247	5.07408	4.65523	5.13408	4.59776	5.01051	0.04379	1.3003	down
Gamma-Glutamylacetamide	5.53025	5.53144	5.20046	5.50611	5.0088	5.01023	4.98949	5.12496	0.003234	1.4622	down
Asp-Leu-Tyr	5.62818	5.63326	5.70678	5.57148	5.144	5.41358	5.08652	5.19544	0.001452	1.5108	down
6-Keto Pge1	5.55381	5.5215	5.49368	5.56557	4.76418	5.31447	5.16733	5.22177	0.01448	1.4113	down
12-Hhtre	6.11463	6.10358	5.97223	6.08722	5.27778	5.77416	5.59429	5.7984	0.01032	1.5044	down
Tetrahydrocortisol	4.77485	4.81229	4.93031	4.85463	4.26917	4.67117	4.45521	4.48446	0.005675	1.3772	down
20-Hydroxy Prostaglandin F2Alpha	5.8732	5.9072	5.80512	5.88476	4.8934	5.68265	5.48826	5.55265	0.03923	1.4142	down
15-Keto-Prostaglandin E2	5.2062	5.191	5.1319	5.22997	4.49405	4.8792	4.75696	4.91871	0.004767	1.4868	down
8-Iso-13,14-Dihydro-15-Keto Prostaglandin F2Alpha	6.63675	6.60937	6.62293	6.57874	5.41795	6.41242	6.1721	6.21475	0.04359	1.5387	down
20-Hydroxy Leukotriene B4	6.45074	6.42058	6.34822	6.38551	5.24437	6.14219	5.90796	6.09943	0.03822	1.5508	down
Prostaglandin D2	6.30663	6.27511	6.19915	6.24113	5.04348	5.9995	5.77974	5.96303	0.04685	1.538	down
N,N-Dibutylformamide	5.59173	5.57715	5.58708	5.55892	4.90425	5.11941	5.29704	4.91494	0.00146	1.6556	down
Alpha-Carboxy-Delta-Decalactone	5.31617	5.29762	5.18846	5.34332	4.29603	5.03062	4.81885	5.00348	0.0283	1.501	down
Alpha-Hydroxy-1-Methyl-1H-Indole-3-Propanoic Acid	4.84174	4.86652	4.68856	4.89984	3.96279	4.57539	4.38701	4.54381	0.02176	1.4554	down
Phe Gly	5.71578	5.71776	4.95154	5.71242	5.06005	4.96418	4.88926	5.08837	0.03709	1.5049	down
Cay10410	5.75884	5.71707	5.64948	5.65654	4.60443	5.49516	5.17869	5.29957	0.02911	1.5691	down
3,6,9,12,15,18,21,24,27,30-Decaoxadotriacontane-1,32-Diol	5.17487	5.20504	4.91469	5.18805	4.53396	4.50054	4.79572	4.65634	0.002032	1.6238	down
Gln-Ile-Lys	5.15972	5.1136	4.95648	5.03062	4.48667	4.51953	4.74893	4.53077	0.0005864	1.6379	down
Biliverdin	6.0144	5.98495	5.93554	5.95772	5.15771	5.73838	5.10023	5.56034	0.009566	1.704	down
Thymine	5.89704	5.90756	5.78017	5.89423	4.65636	5.64226	5.39574	5.44568	0.03659	1.5939	down
1-Methylnicotinamide	5.27109	5.30924	5.08467	5.2772	4.31493	4.97502	4.68309	4.84333	0.01275	1.6033	down
12-Epileukotriene B4	6.32885	6.3106	6.30945	6.29554	5.03771	6.00795	5.72454	5.85027	0.02204	1.7395	down
Gentamicin C	5.28118	5.20293	5.06435	5.21743	4.57921	4.5897	4.77361	4.61248	0.000138	1.7582	down
3-Hydroxyanthranilic Acid	4.99629	5.00966	4.65061	4.98596	4.26029	4.45009	4.34966	4.47421	0.001859	1.6768	down
Pterosin B	5.03816	5.03383	4.81243	5.02803	3.9794	4.67366	4.49751	4.62186	0.01909	1.5816	down
20-Cooh-Leukotriene E4	5.58391	5.51392	5.29551	5.57757	4.77386	5.26041	4.71638	4.79657	0.005404	1.7478	down
8-Acetoxyelemol	5.74499	5.71612	5.47622	5.61915	4.46212	5.3132	5.03787	5.23575	0.02088	1.705	down
(2-Mercaptomethyl-3-Phenyl-Propionyl)-Glycine	6.91603	6.91731	6.88451	6.90137	5.83755	6.86178	5.78007	6.0258	0.02102	1.8903	down
Gln-Arg-Arg	5.27531	5.28242	4.95145	5.20967	4.5182	4.52541	4.7562	4.5548	0.0008476	1.7863	down
12-Hydroxy-12-Methyltetradecanoic Acid	5.07665	5.11438	4.77354	5.076	4.03762	4.65279	4.45317	4.60399	0.01182	1.6696	down
Peg N12	5.02797	5.00046	4.69598	4.99179	4.23654	4.21813	4.60036	4.37349	0.002834	1.724	down
Diketogulonic Acid	5.54997	5.55946	5.60623	5.54044	4.21891	5.41076	4.83885	5.15631	0.04331	1.6788	down
4-Methylpyrimidine	4.91022	4.92615	4.93394	4.87159	4.37331	4.2057	4.29138	4.38813	1.048e-05	1.8592	down
2-Benzyl-N-[(1-Methylbenzimidazol-2-Yl)Methyl]-7-Oxoazepane-2-Carboxamide	5.25896	5.25318	5.11523	5.22891	4.10599	4.93822	4.52325	4.71201	0.01153	1.7708	down
4-(Butoxymethyl)-2-Methoxyphenol	4.52999	4.5476	4.23234	4.58737	3.68639	4.07776	3.97795	3.89343	0.00284	1.7152	down
Tetranorprostanedioic Acid	5.88646	5.86402	6.97766	5.97132	5.31853	5.21293	5.57617	5.2654	0.0251	1.9403	down
N-Acetyl-S-Benzyl-L-Cysteine	4.62553	4.63876	4.45761	4.83932	3.77587	4.48368	3.7184	4.00269	0.01482	1.7532	down
Histamine	5.43491	5.42923	5.44754	5.35846	4.70865	4.3737	4.55808	4.73466	7.125e-05	2.1716	down
Prostaglandin E1	4.75785	4.72489	4.70366	4.7396	3.19116	4.37222	4.09473	4.2496	0.03064	1.8342	down
2-Hexadec-7-Enylicosa-8,11-Dienedioic Acid	5.48236	5.45428	5.44508	5.37336	3.25039	3.54379	3.16634	3.1983	3.429e-07	3.5377	down
2-Methyltryptoline	4.47257	4.47839	2.85657	4.46501	2.27495	2.30544	2.00159	2.30483	0.004114	3.0804	down
